# Supplementary material for: The Antimicrobial Efficacy of Sodium Hypochlorite and Chlorhexidine in Gutta-Percha Cone Decontamination: A Systematic Review
Source: Materials (Basel). 2025 Mar 28;18(7):1539. doi: 10.3390/ma18071539 (PMC11990725; doi:10.3390/ma18071539)
Supplement: Supplementary file 1 [file materials-18-01539-s001.zip]

Archive with 2 entries (2 files):
- materials-3490466-supplementary/PRISMA_2020_checklist. Aucinaite et al..pdf
- materials-3490466-supplementary/Protocol registration.INPLASY Protocol 7555.pdf
